# Supplementary material for: Diagnostic gastrointestinal markers in primary lung cancer and pulmonary metastases
Source: Virchows Arch. 2023 Jun 22;485(2):347–57. doi: 10.1007/s00428-023-03583-w (PMC11329406; doi:10.1007/s00428-023-03583-w)
Supplement: Supplementary file 1 — ESM 1 [file 428_2023_3583_MOESM1_ESM.zip]

Archive with 4 entries (3 files):
- 428_2023_3583_MOESM1_ESM/Suppl figure 1.pdf
- 428_2023_3583_MOESM1_ESM/Suppl table 1.docx
- 428_2023_3583_MOESM1_ESM/Suppl table 2.docx
- 428_2023_3583_MOESM1_ESM/
